# Supplementary material for: Identification of interferon-stimulated genes with modulated expression during hepatitis E virus infection in pig liver tissues and human HepaRG cells
Source: Front Immunol. 2023 Nov 20;14:1291186. doi: 10.3389/fimmu.2023.1291186 (PMC10696647; doi:10.3389/fimmu.2023.1291186)
Supplement: Supplementary file 1 [file DataSheet_1.xlsx]

## Sheet: Preliminaray array MOI 10
			1	4	15	12	16	19	22	25	32	36	37	40	46	50
Position	Gene Symbol	Assay Catalog #	Control J1	VHE J1	Control J1 NI	IFN J1	Control J7	VHE J7	Control J14	VHE J14	Control J26	HEV J26	Control J40	HEV J40	Control J72	VHE J72
A01	ADAR	PPH02883A	Undetermined	34.84	26.83	24.88	26.65	26.84	26.97	26.81	27.97	27.48	25.89	26.06	27.63	27.11
A02	BAG3	PPH01036A	37.00	35.24	27.57	27.53	27.53	27.66	27.82	27.75	28.66	27.77	27.43	27.47	27.63	28.04
A03	BST2	PPH05790A	27.01	27.40	24.13	21.87	24.42	24.39	24.64	24.18	25.30	24.87	23.91	23.84	24.87	24.32
A04	CASP1	PPH00105A	Undetermined	Undetermined	28.38	25.59	28.81	28.76	28.98	28.36	29.26	29.01	28.47	28.61	29.09	29.16
A05	CAV1	PPH00739A	25.58	Undetermined	21.96	21.96	22.65	23.09	23.05	22.79	23.96	23.17	22.33	22.69	23.4	22.86
A06	CCL2	PPH00192A	31.06	29.69	30.74	28.42	31.05	31.15	31.13	31.55	31.67	30.74	29.88	28.96	30.82	30.78
A07	CCL5	PPH00703A	41.80	38.44	36.20	30.41	37.21	36.15	35.11	35.31	35.62	34.51	34.25	33.73	35.15	33.62
A08	CD70	PPH00258A	24.05	24.17	23.41	23.95	24.54	24.36	24.9	24.26	25.21	24.54	24.1	23.96	24.72	24.5
A09	CD80	PPH00860A	Undetermined	Undetermined	36.70	34.34	36.95	37.46	38.17	36.67	Undetermined	36.72	35.54	35.33	37.38	36.95
A10	CD86	PPH00826A	37.28	Undetermined	37.37	38.38	36.61	39.54	37.3	Undetermined	Undetermined	36.35	35.59	38.71	37.51	36.27
A11	CDKN1B	PPH00212A	29.61	28.33	27.03	27.39	27.68	27.82	27.77	27.09	27.90	27.74	27.15	27.16	28.67	28.06
A12	CIITA	PPH00419A	34.41	36.60	33.89	30.37	33.28	33.48	32.72	31.95	35.45	33.7	32.45	33.61	32.95	34.14
B01	CRP	PPH02632A	28.06	28.34	26.98	25.22	26.27	26.59	26.89	26.34	27.57	26.68	25.67	25.86	29.56	29.74
B02	CXCL10	PPH00765A	29.65	29.94	28.92	19.72	29.75	29.88	30.38	29.61	31.07	30.35	30.45	30.03	30.62	29.82
B03	DDX58	PPH20774A	31.14	31.51	28.55	22.93	28.34	28.56	28.42	28.36	28.86	28.91	27.99	27.92	28.31	28.19
B04	EIF2AK2	PPH01327A	29.01	29.18	27.08	23.94	27.51	27.80	27.8	27.11	27.95	27.22	26.84	26.66	27.94	27.21
B05	GBP1	PPH01323A	29.08	29.38	27.53	23.09	27.55	27.84	27.56	27.55	27.71	27.35	26.68	26.68	27.8	27.28
B06	HLA-A	PPH05978A	26.27	26.68	24.80	22.23	24.36	24.67	24.64	24.12	25.74	25.57	24.15	24.15	24.66	24.66
B07	HLA-B	PPH05982A	36.30	37.78	38.75	37.89	37.31	38.40	37.42	40.72	40.70	38.35	39.58	42.52	33.39	38.37
B08	HLA-E	PPH18633A	25.91	25.88	24.65	21.31	24.25	24.56	24.5	23.88	25.38	24.72	23.59	23.89	24.98	24.54
B09	HLA-G	PPH23053A	37.31	38.03	Undetermined	41.83	39.36	39.15	38.63	Undetermined	43.45	42.92	39.67	41.03	34.49	41.54
B10	IFI16	PPH01330A	26.83	27.00	25.96	23.05	26.10	26.31	26.25	26.09	26.78	26.2	25.68	25.98	26.3	26.11
B11	IFI27	PPH02866A	29.12	29.40	28.00	21.28	27.14	29.77	27.49	27.32	28.33	27.95	26.95	26.35	27.2	25.79
B12	IFI30	PPH02849A	28.71	29.00	27.18	24.89	27.34	27.45	27.43	27.11	28.61	28	26.76	26.85	27.29	27.74
C01	IFI6	PPH01322A	27.00	27.02	26.17	20.09	25.55	26.06	25.91	25.46	27.13	26.65	25.69	25.37	26.14	23.67
C02	IFIH1	PPH18927A	28.49	28.51	28.52	23.02	28.42	28.32	28.6	28.21	28.88	29.47	28.05	27.71	28.48	28.33
C03	IFIT1	PPH01332A	28.95	28.95	28.29	20.22	27.84	28.11	28.34	27.7	28.50	28.09	28.07	27.64	28.19	26.97
C04	IFIT2	PPH02853A	34.19	34.54	31.16	22.42	31.07	31.24	31.56	30.71	31.81	31.02	30.25	30.51	31.52	30.96
C05	IFIT3	PPH02856A	29.12	29.28	27.97	20.64	28.08	28.42	28.36	28.32	28.96	28.28	27.68	27.19	28.74	27.79
C06	IFITM1	PPH05981A	33.38	33.22	33.00	21.44	31.95	32.59	32.61	32.21	33.50	33.27	32.64	31.43	33.27	28.96
C07	IFITM2	PPH05548A	25.77	25.95	24.97	22.86	25.13	25.33	25.4	24.82	26.18	25.56	24.71	24.51	25.46	25.14
C08	IFITM3	PPH02872A	21.45	21.51	20.93	19.04	21.13	21.01	21.31	21.04	21.69	21.48	21.21	21.04	21.48	21.37
C09	IFNA1	PPH01321A	40.93	Undetermined	40.29	37.59	Undetermined	37.09	36.99	39.26	37.54	40.77	36.59	38	36.86	37.83
C10	IFNA2	PPH00379A	43.00	42.29	Undetermined	Undetermined	Undetermined	Undetermined	Undetermined	Undetermined	Undetermined	42.24	Undetermined	Undetermined	35.58	Undetermined
C11	IFNA4	PPH01067A	42.60	Undetermined	Undetermined	Undetermined	Undetermined	Undetermined	Undetermined	40.04	Undetermined	38.79	Undetermined	39.72	35.9	36.8
C12	IFNAR1	PPH00869A	27.81	28.05	26.00	26.34	26.06	26.40	26.27	25.88	26.58	26.1	25.34	25.16	26.56	26.32
D01	IFNAR2	PPH00870A	31.03	31.00	28.41	28.25	29.05	29.37	29.45	29	30.03	29.78	28.42	28.41	29.5	29.55
D02	IFNB1	PPH00384A	34.71	34.19	Undetermined	32.41	34.25	33.34	34.35	33.43	34.12	36	32.91	32.53	34.33	33.74
D03	IFNE	PPH21033A	36.98	37.91	33.82	33.65	34.31	34.27	33.95	33.26	34.26	33.45	33.26	32.54	33.4	34.19
D04	IFNW1	PPH01072A	38.77	Undetermined	36.13	Undetermined	Undetermined	Undetermined	37.4	Undetermined	Undetermined	Undetermined	37.14	36.29	Undetermined	Undetermined
D05	IL10	PPH00572A	39.24	41.34	42.15	Undetermined	Undetermined	Undetermined	41.04	36.44	Undetermined	Undetermined	Undetermined	Undetermined	36.34	42.26
D06	IL15	PPH00694A	29.41	29.10	28.29	26.94	28.50	28.44	28.7	28.3	29.00	28.5	28.2	27.95	28.34	28.66
D07	IL6	PPH00560A	31.61	31.90	30.92	29.00	30.47	30.34	30.63	29.55	30.30	29.77	29.42	28.96	30	30.22
D08	IRF1	PPH00320A	28.85	28.75	27.90	24.40	27.21	27.74	27.55	26.94	28.13	27.91	26.86	26.96	28.03	27.8
D09	IRF2	PPH02031A	27.83	27.76	26.75	25.39	26.54	26.86	26.73	26.24	27.88	27.62	26.2	26.28	27.07	26.9
D10	IRF3	PPH02025A	26.32	26.35	25.98	25.95	26.22	26.20	26.24	27.18	26.52	26.12	25.99	25.82	26.03	26.41
D11	IRF5	PPH02870A	32.40	32.70	31.58	30.76	29.99	30.25	30.32	29.81	32.11	31.52	29.67	29.97	30.44	30.88
D12	IRF7	PPH02014A	32.16	31.83	31.64	26.23	29.76	30.30	29.99	29.37	30.92	30.26	29.41	29.54	30.48	29.82
E01	IRF9	PPH01334A	28.87	28.87	28.07	24.71	26.81	27.40	27.17	26.59	28.04	27.26	26.39	26.48	27.34	26.65
E02	ISG15	PPH01333A	28.68	28.73	30.59	24.22	30.84	31.11	30.85	30.62	31.63	31	31.17	30.35	28.93	29.97
E03	ISG20	PPH02857A	29.84	29.76	29.32	23.08	28.96	29.18	29.3	28.91	29.99	29.85	28.54	28.21	29.34	29.09
E04	JAK1	PPH00770A	26.61	26.75	25.12	25.10	25.13	25.53	25.51	25.29	26.31	25.63	24.51	24.44	25.31	25.46
E05	JAK2	PPH00758A	35.39	35.25	32.30	30.26	31.88	32.08	32.15	31.55	32.82	31.64	31.34	31.23	32.26	32.06
E06	MAL	PPH05827A	Undetermined	Undetermined	Undetermined	Undetermined	Undetermined	Undetermined	Undetermined	Undetermined	Undetermined	Undetermined	Undetermined	Undetermined	42.3	Undetermined
E07	MET	PPH00194A	25.28	25.09	24.87	24.18	24.90	25.50	25.13	25.11	25.81	25.22	24.25	24.16	25.19	24.88
E08	MNDA	PPH12904A	34.97	36.57	39.04	31.77	37.20	38.70	35.47	41.6	33.79	33.95	33.35	32.69	33.87	34.04
E09	MX1	PPH01325A	30.09	30.40	29.44	20.40	28.92	29.70	29.42	28.9	30.68	29.28	28.46	28.15	29.38	27.5
E10	MX2	PPH01326A	33.44	33.60	31.71	21.65	32.52	32.96	32.51	32.59	33.17	33.1	31.6	31.29	33.21	29.97
E11	MYD88	PPH00911A	27.14	27.26	27.51	24.48	27.52	27.69	27.77	27.13	28.31	27.62	27.24	26.9	27.81	27.97
E12	NMI	PPH02736A	28.79	28.95	28.54	25.28	28.40	28.48	28.26	30.8	28.43	29.13	28.26	27.55	28.08	28.56
F01	NOS2	PPH00173A	35.73	35.17	36.18	35.83	34.69	34.50	34.47	34.6	33.87	33.96	33.36	33.13	33.81	33.41
F02	OAS1	PPH01324A	27.81	27.95	27.33	21.02	27.33	27.70	28.06	27.29	28.95	28.62	27.32	26.86	27.85	26.83
F03	OAS2	PPH05813A	34.86	34.99	32.05	24.88	32.51	33.31	33.32	32.86	35.06	34.57	32.65	32.12	33.81	31.78
F04	PML	PPH02205A	29.69	29.99	28.01	25.00	27.29	27.68	27.72	26.97	28.98	27.9	26.97	27.01	28.5	27.68
F05	PRKCZ	PPH02321A	29.72	29.75	28.19	28.06	27.90	28.20	28.06	27.69	29.07	28.26	27.67	27.65	28.21	28.33
F06	PSME2	PPH00735A	25.44	25.56	24.49	22.25	24.29	24.34	24.58	24.71	25.14	24.79	24.23	24.02	24.55	24.68
F07	SH2D1A	PPH05795A	35.96	Undetermined	35.82	Undetermined	35.96	36.81	37.12	36.35	Undetermined	36.31	36.53	36.66	36.73	36.21
F08	SHB	PPH05810A	28.80	28.79	28.00	27.31	27.06	27.49	27.51	27.68	28.43	27.64	26.68	26.58	28.12	28.1
F09	SOCS1	PPH00769A	31.91	32.53	31.19	26.42	30.14	30.61	29.99	29.57	31.01	30.1	29.16	29.25	30.17	30.22
F10	STAT1	PPH00811A	27.05	27.07	25.73	21.65	25.91	26.31	26.42	26.05	27.00	26.34	25.31	25.12	26.17	25.66
F11	STAT2	PPH00772A	28.87	28.71	27.11	23.99	26.60	26.89	26.75	27.05	27.78	26.76	26.13	26.03	26.98	26.58
F12	STAT3	PPH00708A	29.01	29.21	26.43	26.11	25.99	26.40	26.23	25.83	27.17	26.48	25.52	25.56	26.57	26.57
G01	TAP1	PPH05584A	29.00	28.54	27.28	23.47	26.88	27.19	27.57	26.96	28.23	27.77	26.54	26.39	27.19	27.01
G02	TICAM1	PPH06044A	27.37	27.45	27.09	25.47	27.00	27.32	27.41	26.9	28.06	27.36	26.71	26.56	27.41	27.27
G03	TIMP1	PPH00771A	23.53	23.51	23.80	22.82	24.10	24.32	24.1	24.18	25.28	24	23.76	23.43	24.39	24.28
G04	TLR3	PPH01803A	31.17	31.13	28.77	26.56	29.58	29.71	29.67	29.64	29.97	29.47	28.8	28.73	30.18	29.86
G05	TLR7	PPH01796A	41.50	44.03	Undetermined	Undetermined	Undetermined	Undetermined	Undetermined	Undetermined	Undetermined	Undetermined	39.77	Undetermined	38.43	Undetermined
G06	TLR8	PPH01801A	39.50	Undetermined	Undetermined	Undetermined	Undetermined	Undetermined	Undetermined	Undetermined	Undetermined	Undetermined	37.1	Undetermined	38.04	Undetermined
G07	TLR9	PPH01809A	39.02	41.18	34.40	35.46	Undetermined	35.87	35.8	Undetermined	Undetermined	Undetermined	35.83	35.57	34.91	42.35
G08	TMEM173	PPH18521A	28.94	28.93	28.78	25.79	27.74	28.00	28.16	29.37	29.39	28.2	27.34	27.12	28.1	28.06
G09	TNFSF10	PPH00242A	26.32	26.30	25.49	21.26	25.40	25.93	25.66	25.5	26.73	26.1	25.39	25.18	26.42	26.36
G10	TRAF3	PPH00338A	29.03	29.10	27.88	27.20	27.55	27.95	27.94	27.71	28.64	27.88	27.38	27.19	28.29	27.95
G11	TYK2	PPH00775A	29.68	29.76	28.83	28.15	28.35	28.79	28.69	30.78	29.45	28.33	27.95	27.92	28.92	28.8
G12	VEGFA	PPH00251A	25.68	25.74	25.50	25.45	24.92	25.10	25.02	25.14	25.12	24.79	24.29	24.14	24.71	24.79
H01	ACTB	PPH00073A	19.41	19.48	18.48	18.21	18.43	18.85	18.85	18.9	19.80	19.31	17.84	17.89	18.99	18.18
H02	B2M	PPH01094A	21.50	21.64	20.94	19.82	21.16	21.25	21.37	21.8	21.83	21.44	21.08	20.88	21.48	21.54
H03	GAPDH	PPH00150A	22.13	22.05	21.06	20.70	21.20	21.44	21.65	22.04	22.81	22.2	20.97	20.89	21.74	21.01
H04	HPRT1	PPH01018A	27.52	27.82	26.52	26.95	27.55	27.53	27.65	27.25	27.76	27.37	26.91	26.67	27.68	27.1
H05	RPLP0	PPH21138A	19.55	19.56	19.21	20.26	19.27	19.21	19.63	19.67	20.27	20.07	19.23	19.18	19.39	19.49
H06	HGDC	PPH65835A	37.92	39.54	37.73	Undetermined	35.02	Undetermined	34.46	38.14	40.10	38	35.84	34.92	34.84	35.92
H07	RTC	PPX63340A	20.67	20.51	21.86	22.10	21.71	21.50	21.83	21.56	22.47	22.38	21.41	21.49	21.52	21.64
H08	RTC	PPX63340A	20.69	20.49	21.90	22.12	21.72	21.44	21.83	22.1	22.49	22.21	21.45	21.5	21.54	21.66
H09	HSP90AB1	PPH01201A	25.21	25.17	23.30	23.09	23.28	23.54	23.59	23.64	24.05	23.72	22.71	22.76	23.45	23.5
H10	GUSB	PPH01096A	25.59	25.65	24.76	24.78	24.44	24.70	24.86	25.28	25.62	25.13	24.25	24.25	24.78	24.78
H11	PPC	PPX63339A	19.65	19.67	20.60	20.71	20.53	20.41	20.13	21.34	20.40	20.76	20.54	20.43	20.14	20.56
H12	PPC	PPX63339A	19.70	19.70	20.61	20.73	20.51	20.45	20.15	21.13	20.34	21.16	20.52	20.49	20.08	20.6

## Sheet: Preliminary array MOI 100
			mock J21	HEV3 J21	mock J72	HEV3 J72	mock J100	HEV3 J100
Position	Gene Symbol	Assay Catalog #	Control Group	VHE	Control Group	VHE	Control Group	VHE
A01	ADAR	PPH02883A	Undetermined	32.22	28.93	40.88	28.23	29.34
A02	BAG3	PPH01036A	33.86	34.46	33.29	33.95	34.05	38.45
A03	BST2	PPH05790A	27.42	27.14	28.63	26.37	27.25	27.01
A04	CASP1	PPH00105A	Undetermined	Undetermined	Undetermined	Undetermined	Undetermined	Undetermined
A05	CAV1	PPH00739A	28.44	26.11	Undetermined	Undetermined	Undetermined	Undetermined
A06	CCL2	PPH00192A	31.57	Undetermined	Undetermined	34.82	Undetermined	31.45
A07	CCL5	PPH00703A	Undetermined	Undetermined	Undetermined	Undetermined	Undetermined	Undetermined
A08	CD70	PPH00258A	25.07	24.75	24.39	25.31	25.16	23.95
A09	CD80	PPH00860A	Undetermined	Undetermined	Undetermined	Undetermined	Undetermined	Undetermined
A10	CD86	PPH00826A	Undetermined	38.77	Undetermined	Undetermined	Undetermined	Undetermined
A11	CDKN1B	PPH00212A	Undetermined	30.46	30.60	37.65	Undetermined	30.06
A12	CIITA	PPH00419A	38.87	40.43	35.27	39.67	Undetermined	36.35
B01	CRP	PPH02632A	30.30	31.83	31.46	32.33	31.93	31.86
B02	CXCL10	PPH00765A	30.98	31.72	30.95	30.65	32.69	29.13
B03	DDX58	PPH20774A	32.16	33.05	32.89	32.17	33.07	31.23
B04	EIF2AK2	PPH01327A	29.18	30.59	30.47	30.46	30.54	28.97
B05	GBP1	PPH01323A	29.55	30.79	30.39	30.45	30.69	29.81
B06	HLA-A	PPH05978A	25.85	27.24	25.22	25.81	27.17	26.37
B07	HLA-B	PPH05982A	36.21	37.58	33.90	34.95	35.68	36.14
B08	HLA-E	PPH18633A	25.10	26.16	25.67	25.71	26.40	26.08
B09	HLA-G	PPH23053A	36.54	38.22	34.35	35.87	36.67	36.50
B10	IFI16	PPH01330A	26.92	27.60	27.02	27.30	27.61	26.49
B11	IFI27	PPH02866A	27.21	27.83	26.91	26.69	26.52	25.53
B12	IFI30	PPH02849A	27.84	28.76	27.93	28.36	28.91	28.06
C01	IFI6	PPH01322A	25.55	26.34	26.27	25.66	26.94	23.87
C02	IFIH1	PPH18927A	28.63	29.36	28.58	28.66	27.72	27.58
C03	IFIT1	PPH01332A	29.75	29.91	28.94	28.53	30.02	27.09
C04	IFIT2	PPH02853A	34.32	35.65	35.35	34.80	34.70	32.72
C05	IFIT3	PPH02856A	28.83	29.74	29.98	29.33	29.86	27.17
C06	IFITM1	PPH05981A	33.58	33.81	33.56	32.23	34.03	29.69
C07	IFITM2	PPH05548A	26.23	27.26	25.98	26.12	27.60	26.76
C08	IFITM3	PPH02872A	22.64	23.00	22.58	22.89	23.35	22.47
C09	IFNA1	PPH01321A	42.12	Undetermined	Undetermined	Undetermined	Undetermined	41.62
C10	IFNA2	PPH00379A	43.84	Undetermined	42.34	42.16	Undetermined	43.29
C11	IFNA4	PPH01067A	Undetermined	Undetermined	Undetermined	Undetermined	Undetermined	37.01
C12	IFNAR1	PPH00869A	27.81	28.75	29.07	29.18	29.41	28.18
D01	IFNAR2	PPH00870A	31.25	32.46	31.94	31.86	32.31	31.71
D02	IFNB1	PPH00384A	44.01	-	36.68	Undetermined	Undetermined	33.42
D03	IFNE	PPH21033A	39.84	39.90	41.60	41.11	39.01	39.50
D04	IFNW1	PPH01072A	Undetermined	Undetermined	Undetermined	Undetermined	Undetermined	Undetermined
D05	IL10	PPH00572A	38.67	40.88	38.46	39.96	41.04	38.25
D06	IL15	PPH00694A	29.49	29.68	29.67	29.79	30.23	29.36
D07	IL6	PPH00560A	32.04	33.18	33.82	33.24	32.55	31.55
D08	IRF1	PPH00320A	28.42	29.63	29.42	29.15	30.14	29.48
D09	IRF2	PPH02031A	27.69	28.55	28.36	28.66	29.16	28.23
D10	IRF3	PPH02025A	26.61	26.73	26.47	26.59	27.03	26.12
D11	IRF5	PPH02870A	31.65	33.40	31.92	32.48	33.96	32.85
D12	IRF7	PPH02014A	31.48	32.20	32.62	32.44	33.51	31.71
E01	IRF9	PPH01334A	28.22	28.70	28.59	28.43	29.67	28.17
E02	ISG15	PPH01333A	28.02	28.90	27.17	27.23	27.66	26.69
E03	ISG20	PPH02857A	29.12	29.43	28.93	29.34	29.72	29.18
E04	JAK1	PPH00770A	26.39	27.57	27.65	27.62	26.07	26.15
E05	JAK2	PPH00758A	35.58	36.53	36.37	36.93	36.32	35.82
E06	MAL	PPH05827A	Undetermined	Undetermined	Undetermined	41.83	42.03	Undetermined
E07	MET	PPH00194A	24.88	25.77	25.63	25.77	26.07	24.97
E08	MNDA	PPH12904A	35.77	36.58	34.10	34.67	34.55	34.34
E09	MX1	PPH01325A	29.67	30.78	30.34	29.07	31.67	27.60
E10	MX2	PPH01326A	34.05	37.22	35.19	33.76	40.15	31.57
E11	MYD88	PPH00911A	27.95	28.26	27.64	27.85	28.97	27.69
E12	NMI	PPH02736A	28.98	29.27	29.02	29.31	29.38	28.47
F01	NOS2	PPH00173A	36.63	36.58	36.57	38.94	39.14	36.35
F02	OAS1	PPH01324A	27.95	28.27	27.76	27.52	28.80	26.45
F03	OAS2	PPH05813A	35.93	37.12	36.71	35.06	38.13	34.27
F04	PML	PPH02205A	29.43	30.76	30.57	30.31	29.75	30.65
F05	PRKCZ	PPH02321A	29.61	30.64	29.77	29.99	29.85	29.85
F06	PSME2	PPH00735A	25.98	26.48	25.45	25.68	25.86	25.56
F07	SH2D1A	PPH05795A	Undetermined	Undetermined	37.25	Undetermined	38.27	Undetermined
F08	SHB	PPH05810A	28.73	29.61	28.95	29.02	29.66	29.24
F09	SOCS1	PPH00769A	31.98	33.33	32.78	32.77	32.33	32.24
F10	STAT1	PPH00811A	26.56	27.49	26.98	26.98	27.79	26.35
F11	STAT2	PPH00772A	28.73	29.80	30.10	30.27	30.43	29.49
F12	STAT3	PPH00708A	29.19	30.50	30.34	30.49	30.93	29.58
G01	TAP1	PPH05584A	28.07	29.10	27.68	27.83	29.65	28.13
G02	TICAM1	PPH06044A	26.95	28.00	27.01	27.19	27.14	27.02
G03	TIMP1	PPH00771A	23.75	24.57	23.73	23.87	25.33	24.38
G04	TLR3	PPH01803A	31.70	32.49	31.90	32.36	32.73	31.57
G05	TLR7	PPH01796A	42.80	42.69	40.62	42.62	43.54	38.53
G06	TLR8	PPH01801A	Undetermined	Undetermined	Undetermined	Undetermined	Undetermined	43.54
G07	TLR9	PPH01809A	40.47	36.18	38.14	34.73	39.33	38.99
G08	TMEM173	PPH18521A	28.72	29.69	28.54	28.96	28.33	28.82
G09	TNFSF10	PPH00242A	27.32	27.94	27.13	27.82	28.54	27.55
G10	TRAF3	PPH00338A	28.85	29.78	29.93	30.22	30.25	29.68
G11	TYK2	PPH00775A	30.00	30.74	30.57	30.98	31.77	31.21
G12	VEGFA	PPH00251A	26.38	26.61	26.00	26.44	25.46	25.47
H01	ACTB	PPH00073A	19.31	20.24	19.63	19.96	20.11	19.89
H02	B2M	PPH01094A	22.21	22.57	21.92	22.51	22.27	22.14
H03	GAPDH	PPH00150A	21.08	22.09	21.12	21.22	21.30	22.00
H04	HPRT1	PPH01018A	27.44	28.00	27.51	27.74	27.07	27.82
H05	RPLP0	PPH21138A	19.22	19.52	18.98	19.69	18.24	19.14
H06	HGDC	PPH65835A	36.68	37.17	36.19	37.40	39.41	35.70
H07	RTC	PPX63340A	21.30	21.21	21.79	21.77	21.78	22.80
H08	RTC	PPX63340A	21.30	21.20	21.80	21.78	21.77	22.81
H09	HSP90AB1	PPH01201A	24.65	25.60	25.05	25.27	24.03	24.80
H10	GUSB	PPH01096A	25.48	25.96	25.01	25.34	24.66	25.41
H11	PPC	PPX63339A	19.73	19.79	19.87	19.72	19.64	19.71
H12	PPC	PPX63339A	19.71	19.78	19.85	19.76	19.64	19.78

## Sheet: MOI 100 J100 Plaque 1
			Control Group	Control Group	Control Group	HEV3	HEV3	HEV3	Control Group	Control Group	Control Group	HEV3	HEV3	HEV3
Position	Gene Symbol	Assay Catalog #	N.i 7	N.i 8	N.i 9	HEV3 5	HEV3 8	HEV3 10	N.i 1	N.i 2	N.i 3	HEV3 1	HEV3 3	HEV3 4
A01	ADAR	PPH02883A	25.16	24.27	24.67	23.86	24.44	24.6	24.16	24.43	24.91	23.17	23.72	23.43
A02	BAG3	PPH01036A	25.3	24.01	24.33	23.76	24.87	24.81	25.8	25.22	25.43	24.76	25.02	25.29
A03	BST2	PPH05790A	23.09	22.52	22.7	21.95	22.49	22.73	22.36	22.33	22.75	21.72	21.79	21.42
A04	CASP1	PPH00105A	29.21	27	27.52	26.36	27.54	27.95	29.09	27.59	27.79	28.22	28.26	27.15
A05	CAV1	PPH00739A	24.71	23.05	24.27	21.43	38.31	23.17	22.62	21.9	24.77	26.77	27.98	22.7
A06	CCL2	PPH00192A	29.47	28.58	29.21	26.65	28.75	28.46	29.08	29.05	29.59	29.11	29.03	28.05
A07	CCL5	PPH00703A	Undetermined	36.09	Undetermined	31.81	Undetermined	34.47	Undetermined	Undetermined	38.43	Undetermined	Undetermined	35.48
A08	CD70	PPH00258A	24.87	24.47	24.42	23.9	24.36	24.74	23.88	24.04	24.69	23.25	23.48	23.28
A09	CD80	PPH00860A	Undetermined	Undetermined	Undetermined	35.8	Undetermined	38.17	Undetermined	37.58	Undetermined	Undetermined	Undetermined	34.84
A10	CD86	PPH00826A	Undetermined	36.02	Undetermined	Undetermined	37.21	Undetermined	Undetermined	34.68	39.72	Undetermined	38.62	34.25
A11	CDKN1B	PPH00212A	27.28	26.1	26.57	26.22	27.43	26.71	26.22	25.65	26.93	25.98	25.47	25.41
A12	CIITA	PPH00419A	31.24	30.98	31.52	30.75	31.71	32.47	30.95	30.67	31.39	30.21	30.85	30.36
B01	CRP	PPH02632A	26.88	26.35	26.55	27.26	27.88	28.34	27.87	28.34	28.7	28.64	28.97	28.9
B02	CXCL10	PPH00765A	30.08	28.65	29.37	26.87	26.86	27.4	29.44	29.46	30.02	26.97	27.15	26.96
B03	DDX58	PPH20774A	28.07	26.85	27.1	26.03	27.09	27.17	28.27	27.76	28.17	27.24	26.85	26.63
B04	EIF2AK2	PPH01327A	26.56	25.6	25.93	24.84	25.41	25.64	26.22	26.35	26.63	25.01	25.07	24.88
B05	GBP1	PPH01323A	25.92	25.1	25.22	25.02	25.18	25.45	26.59	26.77	27.24	25.84	25.87	25.75
B06	HLA-A	PPH05978A	22.89	22.23	22.17	21.55	22.56	22.68	22.56	22.14	23.17	21.55	21.73	21.55
B07	HLA-B	PPH05982A	35.67	33.36	33.22	32.41	34.19	33.95	35.15	33.28	36.2	33.01	33.48	33.49
B08	HLA-E	PPH18633A	22.95	22.38	22.51	22.09	22.66	23	22.46	22.84	23.34	21.93	22.36	22.34
B09	HLA-G	PPH23053A	35.2	36.21	35.21	34.53	36.23	34.89	36.61	34.58	36.82	34.63	35.44	35.55
B10	IFI16	PPH01330A	26	25.34	25.44	24.65	24.93	25.35	25.43	25.72	26.12	25.72	24.79	24.56
B11	IFI27	PPH02866A	26.26	25.78	25.95	23.37	23.48	23.68	25.47	25.93	26.12	22.82	23.1	22.89
B12	IFI30	PPH02849A	25.93	25.17	25.26	24.73	25.49	25.69	24.98	25.1	25.42	24.58	24.61	24.39
C01	IFI6	PPH01322A	24.61	24.06	24.19	21.27	21.45	21.55	23.4	23.96	24.13	20.42	20.82	20.61
C02	IFIH1	PPH18927A	27.57	26.98	27.06	25.85	26.19	26.46	26.42	26.89	27.38	25.15	25.62	25.39
C03	IFIT1	PPH01332A	27.6	26.53	26.71	24.73	24.94	25.27	26.76	27.15	27.38	25	25.07	24.91
C04	IFIT2	PPH02853A	27.97	27.07	27.28	26.29	26.29	26.56	28.23	28.59	28.6	26.86	26.55	26.46
C05	IFIT3	PPH02856A	26.69	26.15	26.23	24.55	24.46	24.55	26	26.57	27.16	24.15	24.61	24.31
C06	IFITM1	PPH05981A	32	30.94	31.36	28.1	28.2	28.28	33.13	33.02	32.61	27.14	27.64	27.48
C07	IFITM2	PPH05548A	24.17	23.63	23.67	23.31	23.77	24.08	23.61	23.93	24.31	22.98	23.31	23.19
C08	IFITM3	PPH02872A	21.19	20.73	20.77	20.34	20.48	20.76	21.15	21.65	21.8	20.41	20.49	20.34
C09	IFNA1	PPH01321A	37.13	35.53	Undetermined	40.88	36.69	36.07	38.47	Undetermined	36.94	38.49	37.87	38.39
C10	IFNA2	PPH00379A	Undetermined	38.47	39.88	39.04	41.52	40.69	39.1	40.01	40.49	Undetermined	39.67	Undetermined
C11	IFNA4	PPH01067A	37.56	38.55	Undetermined	Undetermined	37.31	41.6	Undetermined	Undetermined	Undetermined	39.93	39.01	Undetermined
C12	IFNAR1	PPH00869A	25.05	24.34	24.56	24.18	24.57	24.91	24.78	25.11	25.23	24.39	24.27	24.17
D01	IFNAR2	PPH00870A	27.23	25.75	26.2	25.45	26.7	26.9	26.9	27.02	27.55	26.54	26.45	26.52
D02	IFNB1	PPH00384A	32.44	31.99	33.49	34.3	32.52	32.67	33.03	34.94	34.11	34.27	34.66	33.76
D03	IFNE	PPH21033A	34.98	32.93	34.02	33.17	35.45	35.41	33.91	33.73	33.97	34.25	34.1	33.59
D04	IFNW1	PPH01072A	37.13	34.4	37.09	Undetermined	Undetermined	Undetermined	40.05	35.26	Undetermined	Undetermined	Undetermined	Undetermined
D05	IL10	PPH00572A	35.15	38	39.7	37.68	39.75	35.74	38.2	36.71	Undetermined	36.08	40.79	39.03
D06	IL15	PPH00694A	28.66	27.65	28.08	27.41	28.33	28.75	28.49	29.03	28.97	27.99	28.02	27.82
D07	IL6	PPH00560A	29.06	28.35	28.4	27.92	27.6	28.2	31.11	31.95	32.93	30.4	30.69	30.52
D08	IRF1	PPH00320A	25.68	25.37	25.48	25.06	25.13	25.47	25.51	26.29	26.34	24.94	25.29	25.11
D09	IRF2	PPH02031A	26	25.52	25.56	25.26	25.66	26.02	25.1	25.63	25.75	24.61	24.79	24.79
D10	IRF3	PPH02025A	24.26	23.89	24.92	23.84	24.21	24.44	23.76	24.36	24.81	23.58	24.2	24.04
D11	IRF5	PPH02870A	28.33	27.91	28.2	28.53	28.88	29.23	28.02	28.85	29.36	28.08	28.57	28.21
D12	IRF7	PPH02014A	28.02	27.75	28.21	27.93	28.05	28.43	27.49	28.66	29.29	27.58	28.57	28.27
E01	IRF9	PPH01334A	25.63	25.31	25.28	24.5	24.61	24.95	24.95	25.71	25.88	23.91	24.38	24.13
E02	ISG15	PPH01333A	28.65	28.5	28.43	26.49	26.93	26.65	27	27.6	29.39	25.37	26.68	26.34
E03	ISG20	PPH02857A	27.84	27.45	27.58	27.34	27.5	27.62	27.98	28.66	28.99	27.26	27.62	27.57
E04	JAK1	PPH00770A	23.39	22.65	22.88	22.28	22.88	23.23	22.73	22.92	23.22	22.03	22.2	22.03
E05	JAK2	PPH00758A	31.02	29.6	30.16	29.39	30.54	31.18	30.97	31.07	30.87	30.26	29.99	29.99
E06	MAL	PPH05827A	Undetermined	40.56	Undetermined	40.76	Undetermined	Undetermined	37.15	Undetermined	Undetermined	Undetermined	Undetermined	Undetermined
E07	MET	PPH00194A	23.11	22.9	22.98	22.56	22.78	23.08	22.39	22.99	23.5	21.9	22.42	22.33
E08	MNDA	PPH12904A	33.14	33.66	33.19	34.86	34.18	33.48	35.69	35.04	35.44	33.14	34.02	32.3
E09	MX1	PPH01325A	27.96	27.51	27.73	24.82	24.86	25.1	27.45	27.89	28.53	24.2	24.62	24.37
E10	MX2	PPH01326A	32.28	32.49	32.04	28.91	28.69	29.35	32.94	32.43	34.02	28.57	28.6	28.45
E11	MYD88	PPH00911A	25.9	25.3	25.33	25.12	25.58	26.01	25.46	26.17	26.5	25.07	25.5	25.45
E12	NMI	PPH02736A	27.04	26.26	26.24	25.98	26.56	26.65	26.64	26.77	27.33	25.95	26.25	26.04
F01	NOS2	PPH00173A	33.23	32.86	32.6	33.2	34.61	35.16	32.53	32.94	33.54	33.45	33.07	32.75
F02	OAS1	PPH01324A	26.78	26.5	26.56	24.59	24.87	25.04	25.75	26.39	26.34	23.85	24.06	23.93
F03	OAS2	PPH05813A	31.3	29.49	30.18	27.04	28.04	28.07	30.47	30.69	30.99	27.27	27.15	26.98
F04	PML	PPH02205A	25.32	24.99	25.06	24.62	24.97	25.33	24.99	25.57	25.71	24.4	24.86	24.66
F05	PRKCZ	PPH02321A	26.2	25.94	26.12	25.95	26.3	26.56	25.95	26.49	26.89	25.38	26.04	25.96
F06	PSME2	PPH00735A	24.49	23.61	23.9	23.33	23.87	24.4	24.06	24.39	24.57	23.44	23.49	23.22
F07	SH2D1A	PPH05795A	34.51	34.6	35.04	36.13	34.86	35.2	35.45	35.34	35.02	35.5	37.85	35.24
F08	SHB	PPH05810A	24.5	24.29	24.45	24.43	24.61	24.95	25.36	26.23	26.21	25.26	25.57	25.5
F09	SOCS1	PPH00769A	28.29	28	28.17	27.77	27.95	28.53	28.2	28.66	28.85	27.8	28.14	27.95
F10	STAT1	PPH00811A	24.78	24.21	24.3	23.01	23.5	23.9	24.15	24.45	24.76	22.78	22.95	22.92
F11	STAT2	PPH00772A	24.86	24.56	24.85	24.56	24.71	25.2	24.04	24.61	24.87	23.61	24.18	23.99
F12	STAT3	PPH00708A	23.85	22.97	23.2	22.85	23.5	23.95	24.28	24.64	24.62	23.61	23.49	23.47
G01	TAP1	PPH05584A	25.91	25.39	25.54	24.65	25.21	25.53	24.91	25.32	25.68	23.92	24.21	24.15
G02	TICAM1	PPH06044A	26.4	26.03	26.18	25.59	26.08	26.45	26.46	27.01	27.32	25.84	26.21	26.02
G03	TIMP1	PPH00771A	22.59	22.19	22.02	21.73	22.18	22.62	21.3	21.89	22.73	20.93	21.8	21.85
G04	TLR3	PPH01803A	27.83	27.2	27.18	26.86	27.02	27.34	26.93	27.43	27.41	26.15	26.14	26.07
G05	TLR7	PPH01796A	43.59	37.79	43.09	39.74	Undetermined	43.27	37.4	40.1	38.44	37.06	Undetermined	Undetermined
G06	TLR8	PPH01801A	36.61	41.86	Undetermined	36.17	Undetermined	36.28	Undetermined	Undetermined	Undetermined	Undetermined	Undetermined	36.55
G07	TLR9	PPH01809A	33.24	33.48	32.45	33.11	33.59	35.36	32.89	33.3	33.22	32	33.07	34.17
G08	TMEM173	PPH18521A	26.91	26.64	26.7	26.53	26.9	27.46	26.36	26.69	27.28	25.79	26.35	26.43
G09	TNFSF10	PPH00242A	25.48	25.02	25.02	24.94	25.19	25.53	25.04	25.75	25.98	24.48	24.83	24.73
G10	TRAF3	PPH00338A	26.72	26.29	26.43	26	26.35	26.81	26.63	27.05	27.35	26.07	26.28	26.15
G11	TYK2	PPH00775A	26.44	25.99	26.07	25.96	26.55	27.1	25.83	26.35	26.75	25.57	26.41	26.23
G12	VEGFA	PPH00251A	24.09	23.71	23.91	24.14	24.34	24.63	23.7	24.53	24.88	23.68	24.54	24.1
H01	ACTB	PPH00073A	18	17.63	17.75	17.6	17.89	18.3	17.67	18.22	18.51	17.18	17.56	17.49
H02	B2M	PPH01094A	21.7	20.71	20.99	20.34	21.11	21.55	20.97	21.64	21.95	20.1	20.39	20.4
H03	GAPDH	PPH00150A	20.37	20.13	20.19	19.98	20.39	20.73	19.68	20.14	20.68	19.12	19.64	19.63
H04	HPRT1	PPH01018A	27.54	26.88	26.94	26.66	26.89	27.59	27.03	27.37	27.64	26.57	26.58	26.52
H05	RPLP0	PPH21138A	19.06	18.51	18.68	18.41	18.78	19.21	18.44	18.9	19.23	17.9	18.12	18.15
H06	HGDC	PPH65835A	39.66	38.85	40.41	40.03	41.27	38.51	34.13	32.85	Undetermined	36.23	38.47	37.14
H07	RTC	PPX63340A	22.66	22.26	22.19	22.1	22.13	22.58	23.07	22.55	23.57	22.89	23.04	23.06
H08	RTC	PPX63340A	22.6	22.25	22.16	22.08	22.09	22.59	23.08	22.62	23.6	22.91	23.05	23.01
H09	HSP90AB1	PPH01201A	22.31	21.49	21.66	21.27	22.03	22.41	22.19	22.32	22.39	21.72	21.52	21.29
H10	GUSB	PPH01096A	23.59	23.03	23.05	22.83	23.35	23.72	23.24	23.74	23.93	22.74	22.91	22.87
H11	PPC	PPX63339A	19.26	19.27	19.24	19.21	19.27	19.13	18.79	18.96	19.21	19.11	19.25	19.29
H12	PPC	PPX63339A	19.3	19.29	19.2	19.18	19.22	19.25	19.12	18.95	19.28	19.07	19.3	19.23

## Sheet: MOI 100 J100 Plaque 2
			Control Group	Control Group	Control Group	HEV3	HEV3	HEV3	Control Group	Control Group	Control Group	HEV3	HEV3	HEV3
Position	Gene Symbol	Assay catalog #	N.i 7	N.i 8	N.i 9	HEV3 5	HEV3 8	HEV3 10	N.i 1	N.i 2	N.i 3	HEV3 1	HEV3 3	HEV3 4
A1	HERC6	PPH58087B	30.23	29.66	29.87	28.47	27.86	28.36	28.8	28.27	28.37	26.72	27.09	26.99
A2	BATF2	PPH02217A	29.56	28.99	29.29	27.99	27.86	28.34	29.35	28.98	29.49	27.84	28.01	27.95
A3	IFI44	PPH01331A	28.4	28.08	28.13	26.45	26.45	26.86	27.19	28.42	26.99	25.52	25.6	25.65
A4	CMPK2	PPH07480A	33.26	32.7	34.92	30.25	30.43	30.98	32.01	31.49	31.31	29.32	29.67	29.48
A5	IFIT5	PPH05801A	Undetermined	Undetermined	Undetermined	41.07	31.84	Undetermined	29.96	29.98	30.16	30.32	37.56	28.85
A6	IFI44L	PPH05811G	Undetermined	Undetermined	Undetermined	41.72	41.67	Undetermined	34.56	41.29	34.35	36.1	36.26	33.78
A7	HERC5	PPH08688F	29.4	Undetermined	30.55	28.85	29.62	33.74	29.23	29.71	29.36	27.11	28.61	28.02
A8	APOL2	PPH19043A	23.62	Undetermined	23.57	23.34	23.36	24.07	23.54	23.43	23.81	22.85	23.05	22.88
A9	FAM131C	PPH11786A	29.41	28.67	28.88	29.08	29.46	Undetermined	29.94	Undetermined	29.9	28.73	29.28	28.47
A10	BAX	PPH00078B	23.63	23.73	24	23.68	23.7	24.42	24.05	23.86	24	23.15	23.52	23.18
A11	RTN3	PPH00407A	25.45	27.2	25.41	24.56	25.24	Undetermined	25.73	25.53	23.87	27.04	23.83	23.65
A12	ETV7	PPH15501A	30.97	30.41	30.28	29.14	28.85	29.51	29.87	30.27	30.17	28.55	28.68	28.4
B1	PRIC285	PPH02218A	27.33	27.22	27.34	26.2	25.94	26.47	27.7	27.22	28.24	26.2	26.33	26.2
B2	DTX3L	PPH17192A	24.97	24.76	25.2	24.67	24.66	25.14	25.23	25.03	25.42	23.96	24.11	24.03
B3	FOSB	PPH00157A	27.61	27.86	27.49	28.56	27.8	28.13	32.39	32.21	32.9	30.7	31.36	31.39
B4	APOL6	PPH15239A	25.59	25.57	26.02	25.89	25.76	26.32	26.71	26.3	26.92	25.88	25.93	25.97
B5	DDX60	PPH11114A	29.3	29.95	29.54	28.3	28.34	29.16	28.96	28.88	28.79	27.37	27.49	27.44
B6	IL4	PPH00565B	35.12	36.98	35.83	Undetermined	35.24	36.79	40.5	36.26	41.05	37.06	42.52	37.91
B7	EPSTI1	PPH17305A	31.98	32.1	32.32	29.76	29.33	29.84	32.74	31.93	32.12	29.62	29.71	29.7
B8	FBRSL1	PPH58337A	25.25	25.19	25.39	25.45	25.15	25.38	25.51	25.14	26.32	24.9	25.45	25.24
B9	HSPE1	PPH01190B	22.71	22.6	22.85	22.69	22.8	23.3	22.51	22.54	22.15	22.17	21.97	22.13
B10	GBP2	PPH02854A	25.09	25.22	25.44	25.23	25.34	25.99	25.11	25.16	25.32	24.53	24.7	24.71
B11	LAMP3	PPH05551B	31.81	31.67	31.31	29.21	29.03	29.64	30.86	30.74	30.93	28.4	28.44	28.38
B12	IFI35	PPH02873D	25.91	25.91	25.93	25.34	25.11	25.49	26.17	25.95	26.22	24.96	24.99	24.97
C1	CXCL9	PPH00700B	43.37	Undetermined	37.84	33.36	32.57	33.59	37.42	42.75	38.08	32.05	32.99	32.13
C2	LY6E	PPH10071F	21.98	21.96	21.94	21.53	21.67	22.16	21.64	21.34	21.54	20.97	21.04	20.99
C3	CAMKK2	PPH16364E	24.78	24.75	24.93	24.81	24.82	25.26	25.59	25.21	25.55	24.86	24.98	24.81
C4	FCRLB	PPH13288A	32.67	32.76	33.58	32.82	33.92	34.86	30.54	32.27	29.82	32.16	31.2	31.36
C5	ATF3	PPH00408C	26.19	26.28	26.33	26.7	26.17	26.69	27.46	27.47	27.59	26.91	26.87	27.01
C6	GABBR1	PPH13349A	28.58	28.84	29.23	29.58	28.98	29.83	28.4	28.52	29.18	28.25	29.13	29.06
C7	AKAP12	PPH06033A	23.06	23.14	23.44	23.59	23.45	24.09	24.79	24.49	24.99	24.09	24.22	24.2
C8	C3AR1	PPH02514A	34.92	34.75	34.1	34.08	38.76	38.56	32.95	33.9	33.1	33.03	35.23	34.21
C9	APOBEC3B	PPH14647A	31.14	30.47	31.07	30.68	30.83	31.19	29.26	28.96	29.19	28.26	28.18	28.13
C10	HS2ST1	PPH13424A	26.04	26.1	26.34	26.13	26.22	26.8	26.82	26.36	27.05	26.02	26.09	25.93
C11	CACNA1I	PPH11695A	38.73	37.54	38.4	39.17	39.54	35.27	34.6	36.62	35.33	34.79	35.35	35.75
C12	BHLHE40	PPH00409A	24	24.06	24.21	24.04	24.11	24.7	25.36	25.02	25.51	24.56	24.73	24.72
D1	CCL20	PPH00564C	25.37	25.37	25.59	25.07	24.57	25.3	28.16	27.78	28.42	28.05	27.14	27.17
D2	USP18	PPH09102C	29.95	29.8	30.54	29	29.2	30.23	29.23	29.54	29.1	28.05	28.21	28.49
D3	DDX60L	PPH08892A	28.7	29.95	30.37	29.72	29.69	30.62	29.88	28.53	29.66	28.49	28.65	28.5
D4	IL28A	PPH05847B	Undetermined	Undetermined	Undetermined	35.92	36.09	37.67	41.15	Undetermined	40.52	34.84	Undetermined	Undetermined
D5	IL28RA	PPH06227A	28.02	28.12	28.07	28.15	27.95	28.67	29.11	28.59	29.22	28.59	28.62	28.51
D6	UBE2L6	PPH19989A	24.46	24.34	24.6	23.99	24.17	24.69	24.64	24.42	24.77	23.67	23.74	23.7
D7	OASL	PPH05983A	29.45	29.38	29.79	27.27	27.13	27.51	30.02	29.84	30.42	27.12	27.21	27.17
D8	RSAD2	PPH08142A	32.65	33.75	33.38	29.06	28.6	28.97	32.75	32.28	32.14	28.36	28.5	28.35
D9	SP110	PPH09096A	26.71	26.42	26.88	26.22	26.16	26.81	26.64	26.34	26.64	25.53	25.58	25.56
D10	TRIM22	PPH05806E	26.29	26.14	26.7	26.14	26.13	26.69	26.21	26.1	26.23	25.36	25.75	25.7
D11	UBD	PPH09258A	25.49	25.39	25.75	24.47	24.65	25.22	25.7	25.95	26	24.33	24.34	24.3
D12	XAF1	PPH58211A	29.29	29.13	29.56	28.25	28.03	28.84	28.6	28.88	29.05	27	27.32	26.97
E1	TRIM25	PPH01000A	24.35	24.29	24.4	23.99	23.86	24.56	24.58	24.25	24.8	23.64	23.81	23.65
E2	TRIM14	PPH18107A	25.66	25.51	25.56	25.09	25.18	25.66	25.5	24.97	25.98	24.47	24.72	24.5
E3	TMEM140	PPH19354A	25.1	24.98	25.16	24.96	24.92	25.61	25.47	25.06	25.96	24.5	24.76	24.59
E4	LYNX1	PPH13119A	25.52	25.74	25.61	25.38	25.32	25.92	25.62	25.17	25.88	24.76	25.03	24.91
E5	OAS3	PPH24164A	28.81	28.71	28.73	26.41	26.17	26.77	28.51	27.88	28.58	25.55	25.74	25.54
E6	SAMD9	PPH09756A	27.87	27.82	28.28	27.15	27.16	28.03	27.66	27.38	27.68	26.29	26.48	26.43
E7	PARP12	PPH07870A	25	24.9	25.21	24.41	24.52	25.18	25.7	25.48	25.96	24.41	24.64	24.48
E8	RND1	PPH11685A	28.37	28.42	28.99	28.48	28.1	29.2	29.78	28.86	29.82	28.67	29.18	29.05
E9	SOX3	PPH02415A	Undetermined	41.53	37.36	Undetermined	40.16	Undetermined	42.04	Undetermined	39.12	Undetermined	Undetermined	43.46
E10	SERPING1	PPH18747F	21.5	21.35	21.66	21.74	21.73	22.27	21.85	21.78	21.89	21.58	21.55	21.5
E11	PARP10	PPH17400A	28.3	28.12	28.12	27.9	27.42	27.68	28.59	28.11	29.77	27.47	27.98	27.92
E12	TNXB	PPH19557A	27.5	27.32	27.64	28.17	27.68	28.22	28.28	28.02	29.54	28.18	29.77	28.85
F1	TAX1BP1	PPH07335B	23.66	23.72	23.81	23.54	23.52	24.31	23.81	23.74	23.62	23.32	23.36	23.26
F2	SERPINE1	PPH00215F	21.04	21.06	21.23	20.97	20.89	21.48	22.01	21.41	22.25	21.16	21.46	21.24
F3	ZC3HAV1	PPH09032A	26.57	26.5	26.97	26.21	26.28	26.96	26.72	26.38	26.35	25.78	25.51	25.54
F4	MS4A2	PPH02620A	35.2	35.54	36.88	35.45	36.88	38.05	33.39	34.37	32.62	33.86	34.08	34.23
F5	SIGLEC1	PPH08945B	33.67	34.94	34.07	34	33.47	35.24	34.85	34.28	33.86	33.88	33.56	35.6
F6	ZNFX1	PPH18160A	29.39	29.38	29.64	28.77	28.75	29.68	30.73	30.2	31.29	29.05	29.37	29.5
F7	TLR2	PPH01808A	29.33	28.94	29.36	28.52	28.49	29.23	29.92	29.34	29.92	28.8	29.02	28.7
F8	SOCS2	PPH00756B	26.24	26.45	26.66	26.14	26.38	26.98	27.21	27.26	27.01	26.29	26.44	26.44
F9	PARP9	PPH12091C	26.77	26.71	26.89	26.3	26.33	26.87	27.04	26.61	26.88	25.62	25.79	25.67
F10	MYCN	PPH00199A	36.42	35.09	36.65	36.64	35.95	41.06	34.78	35.26	34.52	35.54	37.03	34.37
F11	PARD6G	PPH14590B	28.24	28.25	28.43	28.47	28.47	29.34	28.16	28.12	28.5	28.4	28.52	28.5
F12	ABCG1	PPH18034A	32.02	31.86	31.9	31.84	31.22	31.84	31.95	32.79	31.73	31.74	32.02	31.98
G1	APCS	PPH07107A	22.87	22.72	22.95	23.38	23.82	24.52	23.72	23.28	23.67	23.83	23.62	23.54
G2	CARD16	PPH17371E	30.01	30.14	30.22	30.33	30.13	31.41	30.65	30.52	30.62	30.18	30.62	30.61
G3	CD47	PPH00003A	25.36	25.42	25.56	25.18	25.35	26.06	25.48	25.38	25.28	25.09	24.99	25.04
G4	CEACAM1	PPH00037B	25.08	25.19	25.52	25.04	25.34	25.85	25.67	25.76	25.8	25	24.98	24.95
G5	CFH	PPH15684E	28.58	28.69	29.27	29.08	29.42	29.94	29.31	29.09	29.08	28.64	28.4	28.61
G6	CLDN2	PPH08074F	30.75	31.09	30.53	31.69	30.87	31.61	31.45	31.04	31.84	30.49	30.43	30.57
G7	AKAP7	PPH07886A	28.16	28.04	28.51	28	28.22	28.64	28.22	28.31	28.03	27.85	28.04	28.17
G8	ANK3	PPH20937A	26.36	26.34	26.66	25.82	26.08	26.95	26.29	25.77	25.97	25.16	25.14	25.17
G9	BCHE	PPH19929A	27.37	27.15	27.35	27.22	27.53	28.13	27.39	27.09	27.08	27.05	27.16	27.02
G10	AIM2	PPH02846A	33.1	33.2	33.13	34.9	33.35	34.23	39.59	34.91	35.33	34.8	33.33	34.25
G11	HMGCR	PPH06337A	24.59	24.42	24.63	24.63	24.95	25.55	25.12	25	25.43	24.55	24.82	24.75
G12	APOBEC3G	PPH06904A	29.51	29.42	29.44	29.07	29.03	29.81	29.31	28.82	29.7	28.2	28.43	28.27
H1	ACTB	PPH00073G	17.8	17.72	17.87	17.78	17.76	18.41	18.49	18.04	18.61	17.61	17.79	17.66
H2	B2M	PPH01094E	22.02	21.93	22.18	21.7	21.64	22.48	22.46	22.2	22.38	21.29	21.43	21.45
H3	GAPDH	PPH00150F	20.06	19.97	20.1	19.79	20.09	20.79	20.21	19.79	20.16	19.39	19.51	19.37
H4	HPRT1	PPH01018C	27.31	27.42	27.59	27.31	27.29	27.89	27.96	27.23	27.42	27	27.12	27.02
H5	RPLP0	PPH21138F	18.96	18.94	19.24	18.87	19.15	19.9	18.85	18.74	18.59	18.26	18.22	17.97
H6	GDC	PPH65835A	36.49	36.02	Undetermined	36.75	37.11	37.86	36.23	35.21	35.67	36.84	36.48	35.63
H7	RTC	PPX63340	22.17	22.1	22.2	21.95	22.28	22.01	23.43	22.7	23.55	22.87	23.06	22.94
H8	RTC	PPX63340	22.1	22.1	22.12	21.91	22.2	22	23.36	22.65	23.45	22.82	23.02	22.87
H9	HSP90AB1	PPH01201C	22.99	22.89	23.1	22.78	22.76	23.42	22.86	22.51	22.64	22.06	22.21	22.11
H10	GUSB	PPH01096H	23.56	23.52	23.59	23.4	23.39	24.19	23.67	23.49	23.69	22.95	23.03	22.95
H11	PPC	PPX63339	19.72	19.7	19.83	19.75	19.8	19.73	19.85	19.84	19.9	19.85	19.82	19.85
H12	PPC	PPX63339	19.68	19.69	19.79	19.75	19.82	19.75	19.81	19.72	19.88	19.83	19.78	19.82

## Sheet: Pig liver
			Mock1	Mock 5.2	HEV3c 2.2	HEV3c 8.2	HEV3c 9	HEV3f 3	HEV3f 7.2	HEV3f 6
Position	Gene Name	Assay catalog	Control group	Control Group	Group 1	Group 1	Group 1	Group 3	Group 3	Group 3
A1	VEGFA	PPS00495A	25.96	25.66	26.27	26.54	25.11	26.44	25.09	26.68
A2	TYK2	PPS00678A	27.58	27.61	28.09	27.99	26.98	28.16	26.88	28.07
A3	MX1	PPS00467A	27.32	27.49	28.94	30.36	27.75	32.32	26.81	27.92
A4	MX2	PPS00245A	30.65	29.42	29.96	32.22	29.25	30.64	27.97	28.97
A5	IFI16	PPS03618A	Undetermined	Undetermined	34.6	34.37	32.59	Undetermined	33.03	34.89
A6	IL6	PPS00991A	Undetermined	Undetermined	Undetermined	36.46	37.07	Undetermined	Undetermined	Undetermined
A7	IL15	PPS00983A	33.17	33.84	34.62	33.32	33.33	Undetermined	Undetermined	33.7
A8	IL10	PPS00445B	31.42	32.38	32.57	33.59	31.95	32	30.56	31.53
A9	IFI30	PPS04368A	29.96	Undetermined	Undetermined	28.76	Undetermined	Undetermined	Undetermined	27.49
A10	IFITM1	PPS01914A	30.4	31.03	31.97	32.8	30.88	32.75	30.12	29.32
A11	IFITM2	PPS19401A	25.93	26.68	26.34	27.7	25.92	26.9	25.19	25.45
A12	IFITM3	PPS06016A	22.97	23.3	23.84	25.71	22.85	23.03	22.84	23.1
B1	IFNAR1	PPS00082A	29.43	28.82	29.99	29.37	28.55	29.98	28.02	28.84
B2	MAVS	PPS01595A	28.61	28.62	28.97	29.8	28.01	29.48	27.96	28.33
B3	IFNAR2	PPS07189A	28.95	29.47	29.74	30.21	28.75	29.88	28.34	29.21
B4	IFIH1	PPS01767A	28.09	27.58	28.86	29.42	27.71	28.43	27	28.24
B5	IFIT1	PPS02598A	26.87	27.6	28.39	28.72	27.68	28.41	25.81	28.17
B6	IFIT2	PPS03406A	31.45	31.73	32.52	33.14	30.52	31.98	29.47	30.67
B7	IFIT3	PPS02998A	28.55	29.05	29.15	29.66	28.35	28.91	27.28	29.65
B8	IFNE	PPS01834A	40.54	39.65	41.11	39.37	39.72	39.8	40.73	37.66
B9	JAK1	PPS00537A	25.8	25.92	26.46	26.36	24.95	26.12	24.82	27.02
B10	JAK2	PPS00536A	28.83	29.08	29.78	29.37	28.3	29.13	27.79	30.57
B11	SOCS2	PPS01636A	28.06	25.75	26.44	27.85	25.23	27.98	25.42	28.62
B12	SOCS5	PPS04594A	28.83	28.34	29.43	29.18	28.17	29.03	27.93	29.3
C1	STAT2	PPS00269A	26.4	26.81	27.44	27.7	25.98	27.85	25.96	26.52
C2	STAT3	PPS01492A	25.39	25.45	25.69	26.19	24.42	25.92	24.06	25.59
C3	IRF1	PPS00050A	27.89	28.78	28.6	29.05	28.4	29.44	26.86	29.56
C4	IRF2	PPS07303A	26.64	26.67	27.1	27.26	25.72	27	25.51	26.71
C5	IRF3	PPS00080A	26.79	26.96	27.41	27.98	26.92	28.23	26.73	27.72
C6	IRF6	PPS00830A	27.13	26.39	27.11	26.97	26.31	27.61	25.74	27.47
C7	ISG12(A)	PPS02880A	24.53	25.83	26.8	28.24	24.89	25.74	24.02	26.71
C8	ISG15	PPS02161A	27.56	29.66	30.71	31.62	29.45	30.48	27.2	29.11
C9	MOV10	PPS01229A	26.14	26.87	26.91	27.24	26.54	27.2	26.01	26.39
C10	OAS1	PPS00876A	28.42	28.81	30.02	30.34	28.52	28.56	27.08	29.9
C11	OAS2	PPS01379A	27.09	26.73	27.25	28.16	26.79	27.13	25.54	26.42
C12	OASL	PPS01372A	34.39	34.01	34.58	34.93	33.2	34.63	33	32.91
D1	LOC1007367	PPS19400A	31.14	31.58	32.09	32.71	30.76	31.45	30.31	31.46
D2	TLR3	PPS01616A	26.33	26.7	27.14	27.06	25.97	27.54	26	27.25
D3	TLR7	PPS01601A	31.24	31.42	31.27	31.44	30.74	32.13	30.33	31.05
D4	TLR4	PPS01010A	30.6	30.39	31.71	31.5	29.6	31.33	29.35	29.9
D5	TLR8	PPS00696A	31.75	31.56	32.37	33.33	30.91	32.36	29.97	32.63
D6	TRAF6	PPS00063A	29.45	28.95	29.51	29.63	28.57	29.63	28.15	29.91
D7	TANK	PPS03702A	28.67	28.9	29.41	29.41	28.54	29.04	27.86	29.27
D8	TMEM173	PPS04443A	30.33	31.06	30.69	31.99	30.25	33.19	29.8	30.91
D9	DDX58	PPS00132A	26.57	26.9	28.19	28.06	27.03	27.27	25.46	26.63
D10	MYD88	PPS00073A	29.1	28.79	29.38	30.46	28.49	29.95	28.22	29.78
D11	APOE	PPS00882A	18.61	18.75	18.84	20.08	18.09	19.96	17.88	18.31
D12	CAV1	PPS01052A	29.77	29.25	30	29.33	28.69	29.87	28.82	30.1
E1	CCL2	PPS00734A	28.2	28.54	29.14	28.74	28.25	29.73	27.63	29.23
E2	CCL5	PPS00051A	28.23	28.68	27.95	28.88	27.42	28.55	27.27	27.98
E3	PKR	PPS00892A	27.97	28.09	29.3	29.52	27.91	28.28	26.91	28.17
E4	GBP1	PPS02232A	28.17	29.23	29.28	29.4	27.96	29.22	26.75	29.09
E5	CXCL10	PPS01275A	27.58	28.05	28.24	26.64	26.95	27.34	25.33	27.51
E6	CDKN1B	PPS00888A	26.59	26.43	26.97	27.17	25.89	27.07	25.51	27.6
E7	MAL2	PPS02655A	26.12	26.09	27.51	27	26.1	26.98	25.8	27.38
E8	NOS2	PPS00221A	34.46	34.37	33.64	40.41	33.82	35.39	33.49	35.83
E9	PML	PPS04020A	27.72	28.06	28.23	28.79	27.59	27.51	26.52	28.78
E10	PRKCZ	PPS07181A	27.9	27.93	28.46	29.33	27.32	28.9	27.44	29.08
E11	PSME2	PPS00831A	23.68	24.53	24.89	25.08	24.35	24.69	23.65	25.32
E12	SHB	PPS02781A	28.32	29.38	29.69	31.3	28.82	30.49	28.54	29.85
F1	TIMP1	PPS00224A	28.85	29.64	29.69	30.55	29.21	30.78	29.51	31.26
F2	TAP1	PPS01493A	30.01	30.62	30.74	32.11	29.53	31.49	28.82	30.51
F3	TNFSF10	PPS01066A	24.92	24.03	24.72	24.8	23.33	24.52	22.58	25.42
F4	LOC1001560	PPS03613A	32.9	32	31.99	33.39	32.19	32.36	31.78	31.96
F5	ADAR	PPS06809A	27.91	27.83	28.74	29.3	27.53	28.66	26.88	28.91
F6	BAG3	PPS03897A	28.1	28.35	28.78	28.99	27.04	27.99	27.81	29.1
F7	CASP1	PPS00641A	31.13	31.24	31.95	32.28	31.21	31.85	30.81	31.31
F8	BST2	PPS04587A	29.3	29.39	29.35	30.42	28.7	29.87	27.93	29.85
F9	ZNFX1	PPS07477A	27.61	28.26	28.19	29.55	27.37	28.34	26.19	28.28
F10	ABCG1	PPS71795A	31.37	31.89	32.34	33.58	30.92	32.84	31.62	32.12
F11	LAMP1	PPS01291A	24.32	23.99	24.39	24.96	23.33	24.87	23.31	24.43
F12	IFI44	PPS07066A	27.42	27.76	29	29.33	27.76	28.16	26.28	28.81
G1	HERC1	PPS02766A	27.9	28.26	28.7	29.18	27.29	28.72	27.5	29.24
G2	USP18	PPS00170A	28.94	29.82	30.73	33.36	29.48	30.1	28.71	30.67
G3	SERPING1	PPS02039A	21.34	20.97	21.33	22.17	20.38	21.82	20.4	22.03
G4	SIGLEC1	PPS00926A	28.65	29.67	29.27	30.28	28.47	29.86	28.48	29.83
G5	IL4	PPS00559A	34.54	35.42	35.75	38.06	35.48	36.86	38.01	36.69
G6	MS4A2	PPS00504A	31.12	31.5	32.69	32.31	30.85	31.7	30.52	31.96
G7	UBD	PPS04559A	30.85	27.84	28.51	28.47	27.42	31.79	29.25	30.91
G8	LOC1001580	PPS04247A	33.04	32.95	34.49	33.9	33.52	33.21	31.68	33.5
G9	CD47	PPS00384A	25.65	25.28	26.44	25.89	24.91	25.61	24.42	26.7
G10	LOC1005190	PPS06101A	26.9	27.66	27.92	28.24	27.08	27.95	25.77	27.19
G11	TLR9	PPS00350A	31.88	32.48	31.91	33.97	32.06	32.94	31.68	32.22
G12	CLDN2	PPS01521A	30.15	30.26	32.74	33.58	31.29	33.05	31.18	31.93
H1	ANK3	PPS03160A	29.47	30.22	30.67	30.35	29.5	30.21	28.29	30.48
H2	MET	PPS01423A	27	26.2	27.25	27.35	25.63	26.85	25.31	27.29
H3	NMI	PPS16170A	29.03	28.84	30.22	29.9	29.86	29.52	28.05	30.05
H4	ETV7	PPS09003A	29.08	29.76	30.15	30.7	29.25	30.06	28.3	30.63
H5	CCL20	PPS01329A	34.32	37.82	36.38	33.33	33.92	35.61	33.16	36.06
H6	GAPDH	PPS00192A	22.63	22.91	23.35	24.62	22.25	24.6	22.52	23.75
H7	PGK1	PPS01079B	24.53	24.86	25.38	25.7	24.09	25.63	24.12	25.6
H8	ACTG1	PPS00953A	22.26	23.02	23.34	24.24	22.48	24.03	22.6	24.11
H9	RPL13A	PPS01574A	21.16	21.37	21.76	22.02	20.69	21.72	20.48	22.04
H10	PPC	PPX63339	19.1	19.05	19.26	19.18	18.99	19.07	19.1	19.15
H11	SGDC	PPS71596A	Undetermined	Undetermined	Undetermined	Undetermined	40.47	Undetermined	Undetermined	Undetermined
H12	RTC	PPX63340	22.73	21.13	22.47	22.16	21.99	21.19	22.03	22.66
