# Supplementary material for: Identification of interferon-stimulated genes with modulated expression during hepatitis E virus infection in pig liver tissues and human HepaRG cells
Source: Front Immunol. 2023 Nov 20;14:1291186. doi: 10.3389/fimmu.2023.1291186 (PMC10696647; doi:10.3389/fimmu.2023.1291186)
Supplement: Supplementary file 2 [file DataSheet_2.xlsx]

## Sheet: Ct Experiment 1
Ct 1	CXCL10	DDX58	IFI16	IFIH1	IFIT1	IRF1	IRF7	MX2	OAS2	RSAD2	STAT1	STAT2	GUSB	B2M	GAPDH
N.i 5	26.49	26.55	22.62	24.1	25.55	23.68	24.87	29.64	25.61	32.2	21.41	22.59	20.63	18.94	17.77
N.i 7	26.57	26.23	22.77	24.04	25.57	23.95	24.93	30.11	25.85	32.62	21.64	22.57	20.57	18.86	17.92
N.i 8	26.36	26.03	23.17	24.04	25.32	23.88	24.33	29.98	25.66	32.22	21.1	21.98	20.45	18.75	16.93
N.i 9	26.15	26.41	22.99	24.15	25.44	24.03	24.62	30.54	25.71	31.76	21.11	22.13	20.67	18.78	17.35
HEV3 5	24.39	24.93	22.64	23.43	23.9	23.78	24.73	27.33	23.46	26.81	20.33	22.38	20.68	19	17.33
HEV3 6	24.65	25.09	22.55	23.51	23.92	23.96	24.04	27.28	23.93	27.01	20.85	22.28	20.65	19	17.9
HEV3 8	23.61	24.75	22.04	23.58	23.4	24.2	23.72	26.55	22.88	26.7	19.89	21.87	20.73	19.93	17.16
HEV3 10	23.69	24.54	22.05	23.29	23.1	24.02	23.70	26.27	22.62	26.36	19.95	21.98	21	19.65	16.98
Ct 2	CXCL10	DDX58	IFI16	IFIH1	IFIT1	IRF1	IRF7	MX2	OAS2	RSAD2	STAT1	STAT2	GUSB	B2M	GAPDH
N.i 5	30.95	25.54	22.22	23.69	25.17	23.79	25.1	29.92	25.4	31.96	21.16	22.46	20.46	18.57	17.84
N.i 7	29.63	25.47	21.57	23.78	24.76	23.81	24.65	29.36	25.27	32.07	20.84	22	20.89	18.15	17.75
N.i 8	29.39	25.4	22.36	23.63	24.78	23.62	24.37	29.93	25.11	32.67	20.68	21.86	20.74	18.01	17.51
N.i 9	29.44	25.31	22.13	23.7	24.58	24.2	24.33	29.57	25.41	31.44	20.74	21.98	20.54	18.18	17.5
HEV3 5	27.42	23.85	22.02	23.24	23.16	23.72	24.52	27	23.04	26.43	19.69	21.93	20.65	18.29	17.64
HEV3 6	28.21	24.33	22.23	23.25	23.06	23.93	24.32	27.19	23.75	26.97	20.4	22.18	20.91	18.32	18.39
HEV3 8	26.72	23.66	21.53	22.89	23.06	23.46	24.3	26.04	22.58	25.93	19.73	21.82	20.45	18.66	17.55
HEV3 10	27.09	23.62	21.45	22.56	22.84	23.5	24.03	26.03	22.42	25.74	19.76	21.92	20.37	18.27	17.43

## Sheet: Ct Experiment 2
Ct 1	DDX58	IFI16	IFIH1	IFIT1	IRF1	IRF7	ISG15	RSAD2	STAT1	STAT2	GUSB	B2M	GAPDH
N.i 1 C3	24.56	21.99	23.61	25.01	24.31	24.67	22.99	30.76	20.49	21.37	20.36	18.1	15.57
N.i 2 C3	24.52	21.46	23.65	25.08	24.44	25.28	23.64	30.12	20.52	21.66	20.03	18.21	15.23
N.i 3 C3	24.3	21.43	23.84	25.33	25.01	25.86	23.19	31.17	20.2	21.96	19.71	17.9	15.2
N.i 4 C3	24.7	21.41	23.88	25.15	24.62	25.1	23.1	31.37	20.47	21.76	20.06	18.29	15.53
HEV3 1 C3	23.31	21.15	22.4	23.38	23.48	24.57	21.82	25.04	19.4	20.99	20.1	17.68	15.15
HEV3 2 C3	23.72	21.6	22.07	23.14	23.41	24.56	21.59	25.69	19.73	21	19.96	17.42	15.58
HEV3 3 C3	23.31	21.11	22.36	23.69	23.69	25.08	21.57	24.88	19.48	21.64	19.97	17.63	15.22
HEV3 4 C3	22.86	20.84	22.57	23.43	23.9	25.02	21.8	24.89	19.21	21.48	19.69	17.47	14.71
Ct 2	DDX58	IFI16	IFIH1	IFIT1	IRF1	IRF7	ISG15	RSAD2	STAT1	STAT2	GUSB	B2M	GAPDH
N.i 1 C3	24.77	22.71	23.68	25.24	24.34	24.5	22.61	30.83	20.07	21.72	21.06	18.32	15.36
N.i 2 C3	24.92	22.49	23.79	25.25	24.57	25.18	22.25	30.11	20.06	21.98	20.87	18.34	15.03
N.i 3 C3	25.32	22.25	24.41	26.26	25.38	25.65	22.41	30.75	20.51	22.62	20.82	18.35	15.77
N.i 4 C3	25.02	22.25	23.89	25.4	24.75	25.08	22.32	30.17	20.2	22.14	20.7	18.4	15.43
HEV3 1 C3	23.19	21.72	22.42	23.6	23.56	24.39	21.11	24.46	18.5	21.32	20.34	17.83	14.81
HEV3 2 C3	23.23	21.5	22.31	23.23	23.57	24.4	21.41	24.48	18.51	21.37	20.71	18.15	14.95
HEV3 3 C3	23.6	21.85	22.94	23.99	24.22	25.09	21.29	25.08	18.87	22.07	20.71	18.1	14.93
HEV3 4 C3	23.58	21.94	22.88	24.01	24.47	24.89	21.24	24.98	18.75	22.2	20.36	18.22	15.11

## Sheet: Ct Experiment 3
Ct 1	CXCL10	ISG15	MX2	OAS2	GUSB	B2M	GAPDH
N.i 1	26.19	21.14	27.34	25.21	19.95	18.83	22.7
N.i 2	26.92	21.7	26.84	25.54	20.16	19.73	19.71
N.i 3	25.86	22.13	27.37	25.36	19.66	19.31	19.49
HEV3 1	23.32	19.57	23.33	21.37	19.47	17.95	18.67
HEV3 2	23.22	19.63	23.42	21.33	19.38	18.25	17.52
HEV3 3 C3	24.12	19.58	23.59	21.93	19.27	18.37	18.93
Ct 2	CXCL10	ISG15	MX2	OAS2	GUSB	B2M	GAPDH
N.i 1	28.31	23.87	27.62	25.61	20.38	19.17	23.43
N.i 2	28.5	22.82	28.02	26.05	20.36	18.82	21.83
N.i 3	28.38	22.74	28.8	25.87	20.19	19.36	21.16
HEV3 1	25.63	20.59	24.34	22.32	19.6	17.88	20.04
HEV3 2	25.12	20.51	24.07	22.13	19.47	17.81	20.68
HEV3 3	25.64	20.92	24.67	22.61	19.77	18.06	20.58
